# Supplementary material for: Blockade on Lin28a Prevents Cognitive Impairment and Disruption of the Blood-Brain Barrier Induced by Chronic Cerebral Hypoperfusion
Source: Biomedicines. 2022 Apr 5;10(4):852. doi: 10.3390/biomedicines10040852 (PMC9029709; doi:10.3390/biomedicines10040852)
Supplement: Supplementary file 1 [file biomedicines-10-00852-s001.zip]

Archive with 1 entries (1 files):
- biomedicines-1626911-supplementary.pdf
